# Supplementary material for: Optimal Treatment Strategies in the Context of ‘Treatment for Prevention’ against HIV-1 in Resource-Poor Settings
Source: PLoS Comput Biol. 2015 Apr 30;11(4):e1004200. doi: 10.1371/journal.pcbi.1004200 (PMC4423987; doi:10.1371/journal.pcbi.1004200)
Supplement: S1 Table — The first entry corresponds to the dead patient ✠. (TXT) [file pcbi.1004200.s006.txt]

highly resistant (HR)	resistant against a_2 (R2)	reistant against a_1 (R1)	wild type (wt)	treatment a(x)	lag time \tau (x) [days]	expec. disc. costs [US$]
patient	death			-	-	123850
0	0	0	l	1	152	80630
0	0	0	m	1	25	83218
0	0	0	h	1	25	83858
0	0	l	0	2	Inf	82300
0	0	l	l	2	Inf	86259
0	0	l	m	2	Inf	87387
0	0	l	h	2	Inf	87789
0	0	m	0	2	Inf	84281
0	0	m	l	2	Inf	87387
0	0	m	m	2	Inf	88194
0	0	m	h	2	Inf	88547
0	0	h	0	2	Inf	84830
0	0	h	l	2	Inf	87789
0	0	h	m	2	Inf	88547
0	0	h	h	2	Inf	88782
0	l	0	0	1	Inf	82417
0	l	0	l	1	Inf	91040
0	l	0	m	1	Inf	93344
0	l	0	h	1	Inf	93912
0	l	l	0	1	Inf	106670
0	l	l	l	1	Inf	106670
0	l	l	m	1	Inf	106700
0	l	l	h	1	Inf	106790
0	l	m	0	1	Inf	106730
0	l	m	l	1	Inf	106730
0	l	m	m	1	Inf	106740
0	l	m	h	1	Inf	106810
0	l	h	0	1	Inf	106790
0	l	h	l	1	Inf	106790
0	l	h	m	1	Inf	106790
0	l	h	h	1	Inf	106830
0	m	0	0	1	Inf	86052
0	m	0	l	1	Inf	93343
0	m	0	m	1	Inf	95106
0	m	0	h	1	Inf	95585
0	m	l	0	1	Inf	106650
0	m	l	l	1	Inf	106650
0	m	l	m	1	Inf	106660
0	m	l	h	1	Inf	106750
0	m	m	0	1	Inf	106690
0	m	m	l	1	Inf	106690
0	m	m	m	1	Inf	106690
0	m	m	h	1	Inf	106770
0	m	h	0	1	Inf	106730
0	m	h	l	1	Inf	106730
0	m	h	m	1	Inf	106730
0	m	h	h	1	Inf	106770
0	h	0	0	1	Inf	86864
0	h	0	l	1	Inf	93911
0	h	0	m	1	Inf	95584
0	h	0	h	1	Inf	95952
0	h	l	0	1	Inf	106750
0	h	l	l	1	Inf	106750
0	h	l	m	1	Inf	106750
0	h	l	h	1	Inf	106790
0	h	m	0	1	Inf	106770
0	h	m	l	1	Inf	106770
0	h	m	m	1	Inf	106780
0	h	m	h	1	Inf	106800
0	h	h	0	1	Inf	106780
0	h	h	l	1	Inf	106780
0	h	h	m	1	Inf	106790
0	h	h	h	1	Inf	106810
l	0	0	0	1	Inf	106670
l	0	0	l	1	Inf	106660
l	0	0	m	1	Inf	106550
l	0	0	h	1	Inf	106650
l	0	l	0	1	Inf	106800
l	0	l	l	1	Inf	106800
l	0	l	m	1	Inf	106820
l	0	l	h	1	Inf	106890
l	0	m	0	1	Inf	106840
l	0	m	l	1	Inf	106840
l	0	m	m	1	Inf	106840
l	0	m	h	1	Inf	106900
l	0	h	0	1	Inf	106880
l	0	h	l	1	Inf	106880
l	0	h	m	1	Inf	106880
l	0	h	h	1	Inf	106910
l	l	0	0	1	Inf	106670
l	l	0	l	1	Inf	106660
l	l	0	m	1	Inf	106550
l	l	0	h	1	Inf	106650
l	l	l	0	1	Inf	106800
l	l	l	l	1	Inf	106800
l	l	l	m	1	Inf	106820
l	l	l	h	1	Inf	106890
l	l	m	0	1	Inf	106840
l	l	m	l	1	Inf	106840
l	l	m	m	1	Inf	106840
l	l	m	h	1	Inf	106900
l	l	h	0	1	Inf	106880
l	l	h	l	1	Inf	106880
l	l	h	m	1	Inf	106880
l	l	h	h	1	Inf	106910
l	m	0	0	1	Inf	106700
l	m	0	l	1	Inf	106690
l	m	0	m	1	Inf	106560
l	m	0	h	1	Inf	106660
l	m	l	0	1	Inf	106820
l	m	l	l	1	Inf	106820
l	m	l	m	1	Inf	106820
l	m	l	h	1	Inf	106890
l	m	m	0	1	Inf	106840
l	m	m	l	1	Inf	106840
l	m	m	m	1	Inf	106840
l	m	m	h	1	Inf	106900
l	m	h	0	1	Inf	106880
l	m	h	l	1	Inf	106880
l	m	h	m	1	Inf	106890
l	m	h	h	1	Inf	106910
l	h	0	0	1	Inf	106790
l	h	0	l	1	Inf	106780
l	h	0	m	1	Inf	106650
l	h	0	h	1	Inf	106690
l	h	l	0	1	Inf	106890
l	h	l	l	1	Inf	106890
l	h	l	m	1	Inf	106890
l	h	l	h	1	Inf	106910
l	h	m	0	1	Inf	106900
l	h	m	l	1	Inf	106900
l	h	m	m	1	Inf	106900
l	h	m	h	1	Inf	106910
l	h	h	0	1	Inf	106910
l	h	h	l	1	Inf	106910
l	h	h	m	1	Inf	106910
l	h	h	h	1	Inf	106920
m	0	0	0	1	Inf	106740
m	0	0	l	1	Inf	106730
m	0	0	m	1	Inf	106590
m	0	0	h	1	Inf	106680
m	0	l	0	1	Inf	106840
m	0	l	l	1	Inf	106840
m	0	l	m	1	Inf	106840
m	0	l	h	1	Inf	106900
m	0	m	0	1	Inf	106860
m	0	m	l	1	Inf	106860
m	0	m	m	1	Inf	106860
m	0	m	h	1	Inf	106900
m	0	h	0	1	Inf	106890
m	0	h	l	1	Inf	106890
m	0	h	m	1	Inf	106890
m	0	h	h	1	Inf	106910
m	l	0	0	1	Inf	106740
m	l	0	l	1	Inf	106730
m	l	0	m	1	Inf	106590
m	l	0	h	1	Inf	106680
m	l	l	0	1	Inf	106840
m	l	l	l	1	Inf	106840
m	l	l	m	1	Inf	106840
m	l	l	h	1	Inf	106900
m	l	m	0	1	Inf	106860
m	l	m	l	1	Inf	106860
m	l	m	m	1	Inf	106860
m	l	m	h	1	Inf	106900
m	l	h	0	1	Inf	106890
m	l	h	l	1	Inf	106890
m	l	h	m	1	Inf	106890
m	l	h	h	1	Inf	106910
m	m	0	0	1	Inf	106750
m	m	0	l	1	Inf	106730
m	m	0	m	1	Inf	106590
m	m	0	h	1	Inf	106680
m	m	l	0	1	Inf	106840
m	m	l	l	1	Inf	106840
m	m	l	m	1	Inf	106840
m	m	l	h	1	Inf	106900
m	m	m	0	1	Inf	106860
m	m	m	l	1	Inf	106860
m	m	m	m	1	Inf	106860
m	m	m	h	1	Inf	106900
m	m	h	0	1	Inf	106890
m	m	h	l	1	Inf	106890
m	m	h	m	1	Inf	106890
m	m	h	h	1	Inf	106910
m	h	0	0	1	Inf	106820
m	h	0	l	1	Inf	106810
m	h	0	m	1	Inf	106670
m	h	0	h	1	Inf	106710
m	h	l	0	1	Inf	106900
m	h	l	l	1	Inf	106900
m	h	l	m	1	Inf	106900
m	h	l	h	1	Inf	106910
m	h	m	0	1	Inf	106900
m	h	m	l	1	Inf	106900
m	h	m	m	1	Inf	106900
m	h	m	h	1	Inf	106920
m	h	h	0	1	Inf	106910
m	h	h	l	1	Inf	106910
m	h	h	m	1	Inf	106910
m	h	h	h	1	Inf	106920
h	0	0	0	1	Inf	106790
h	0	0	l	1	Inf	106780
h	0	0	m	1	Inf	106640
h	0	0	h	1	Inf	106670
h	0	l	0	1	Inf	106880
h	0	l	l	1	Inf	106880
h	0	l	m	1	Inf	106880
h	0	l	h	1	Inf	106910
h	0	m	0	1	Inf	106890
h	0	m	l	1	Inf	106890
h	0	m	m	1	Inf	106890
h	0	m	h	1	Inf	106910
h	0	h	0	1	Inf	106900
h	0	h	l	1	Inf	106900
h	0	h	m	1	Inf	106900
h	0	h	h	1	Inf	106910
h	l	0	0	1	Inf	106790
h	l	0	l	1	Inf	106780
h	l	0	m	1	Inf	106640
h	l	0	h	1	Inf	106670
h	l	l	0	1	Inf	106880
h	l	l	l	1	Inf	106880
h	l	l	m	1	Inf	106880
h	l	l	h	1	Inf	106910
h	l	m	0	1	Inf	106890
h	l	m	l	1	Inf	106890
h	l	m	m	1	Inf	106890
h	l	m	h	1	Inf	106910
h	l	h	0	1	Inf	106900
h	l	h	l	1	Inf	106900
h	l	h	m	1	Inf	106900
h	l	h	h	1	Inf	106910
h	m	0	0	1	Inf	106800
h	m	0	l	1	Inf	106790
h	m	0	m	1	Inf	106640
h	m	0	h	1	Inf	106680
h	m	l	0	1	Inf	106880
h	m	l	l	1	Inf	106880
h	m	l	m	1	Inf	106890
h	m	l	h	1	Inf	106910
h	m	m	0	1	Inf	106890
h	m	m	l	1	Inf	106890
h	m	m	m	1	Inf	106890
h	m	m	h	1	Inf	106910
h	m	h	0	1	Inf	106900
h	m	h	l	1	Inf	106900
h	m	h	m	1	Inf	106900
h	m	h	h	1	Inf	106910
h	h	0	0	1	Inf	106830
h	h	0	l	1	Inf	106820
h	h	0	m	1	Inf	106680
h	h	0	h	1	Inf	106700
h	h	l	0	1	Inf	106910
h	h	l	l	1	Inf	106910
h	h	l	m	1	Inf	106910
h	h	l	h	1	Inf	106920
h	h	m	0	1	Inf	106910
h	h	m	l	1	Inf	106910
h	h	m	m	1	Inf	106910
h	h	m	h	1	Inf	106920
h	h	h	0	1	Inf	106910
h	h	h	l	1	Inf	106910
h	h	h	m	1	Inf	106910
h	h	h	h	1	Inf	106920
